# Supplementary material for: Genomic comparative analysis of the environmental Enterococcus mundtii against enterococcal representative species
Source: BMC Genomics. 2014 Jun 18;15(1):489. doi: 10.1186/1471-2164-15-489 (PMC4076982; doi:10.1186/1471-2164-15-489)
Supplement: Supplementary file 3 — Additional file 3: Table S2: Transcriptional regulators encoded in the E. mundtii genome. (XLS 34 KB) [file 12864_2013_6171_MOESM3_ESM.xls]

## Sheet: Feuil1
Table S1. Putative functions associated to horizontal gene transfer
Feature ID	Start	Stop	Length (bp)	Function	GEI	Commentaries
fig|6666666.25220.peg.330	58484	58747	264	transposase, IS605 family
fig|6666666.25220.peg.622	86406	87701	1296	Mobile element protein
fig|6666666.25220.peg.992	115952	115368	585	Phage DNA invertase
fig|6666666.25220.peg.2505	295103	297808	2706	phage infection protein
fig|6666666.25220.peg.24	393220	394902	1683	putative transposase
fig|6666666.25220.peg.377	756189	757196	1008	transposase
fig|6666666.25220.peg.401	780662	782068	469	Retron-type RNA-directed DNA polymerase	II
fig|6666666.25220.peg.402	782260	782832	573	Phage integrase	II
fig|6666666.25220.peg.405	785328	785894	567	Resolvase/integrase	II
fig|6666666.25220.peg.603	987364	986828	537	Mobile element protein
fig|6666666.25220.peg.634	1008585	1009562	978	integrase/recombinase XerD
fig|6666666.25220.peg.635	1010149	1011285	1137	transposase
fig|6666666.25220.peg.726	1103317	1104753	1437	Mobile element protein
fig|6666666.25220.peg.926	1322215	1321787	429	prophage Lp2 protein 8
fig|6666666.25220.peg.928	1322901	1322290	130	Holin
fig|6666666.25220.peg.1535	1858204	1857938	267	Mobile element protein		epa locus
fig|6666666.25220.peg.1536	1858740	1858579	162	transposase of IS1077G		epa locus
fig|6666666.25220.peg.1537	1859351	1858782	570	Mobile element protein		epa locus
fig|6666666.25220.peg.1538	1859483	1859713	231	Mobile element protein		epa locus
fig|6666666.25220.peg.1673	2032004	2032147	144	site-specific recombinase, phage integrase family
fig|6666666.25220.peg.1718	2076874	2077158	285	Mobile element protein
fig|6666666.25220.peg.1853	2207286	2208104	819	Putative phage-related 1,4-beta-N-acetyl muramidase
fig|6666666.25220.peg.2273	2600164	2599628	537	Mobile element protein
fig|6666666.25220.peg.2314	2647188	2646616	573	Resolvase/integrase
fig|6666666.25220.peg.2317	2650296	2649724	573	prophage LambdaSa2, site-specific recombinase
fig|6666666.25220.peg.2500	2867563	2867778	216	Transposase IS200-like
