# Supplementary material for: Genomic comparative analysis of the environmental Enterococcus mundtii against enterococcal representative species
Source: BMC Genomics. 2014 Jun 18;15(1):489. doi: 10.1186/1471-2164-15-489 (PMC4076982; doi:10.1186/1471-2164-15-489)
Supplement: Supplementary file 4 — Additional file 4: Table S3: Two-component systems present in E. mundtii. (XLS 270 KB) [file 12864_2013_6171_MOESM4_ESM.xls]

## Sheet: Core Regulators
Feature ID (fig|6666666.6138.peg.)	Length (bp)	Function	Subsystems	coverage against Ef V583	Identity against Ef V583	Ef V583 gene locus	Acc number	coverage against Efm DO	Identity against Efm DO	Acc number
169	762	Transcriptional regulator, IclR family	- none -	0.97	0.66	EF0422	NP_814208.1	0.99	0.78	ZP_05712821.1
170	912	Transcriptional regulator of rhamnose utilization, AraC family	- none -	0.98	0.58	EF0437	NP_814222.1	0.98	0.74	ZP_00604022.1
214	768	transcriptional regulator, DeoR family	- none -	0.99	0.62	EF1124	NP_814854.1	0.99	0.66	ZP_00604384.1
237	702	Transcriptional regulator, GntR family	- none -	0.99	0.56	EF2051	NP_815716.1	1	0.78	ZP_00603767.1
404	570	regulatory protein, TetR	- none -	1	0.71	EF2203	NP_815865.1	1	0.81	ZP_00602911.1
451	396	regulatory protein, MerR	- none -	0.92	0.77	EF2160,GlnR	NP_815822.1	1	0.93	ZP_00603171.1
586	801	Regulatory protein recX	- none -	1	0.57	recX	NP_816339.1	0.99	0.74	ZP_00604693.1
678	903	transcriptional regulator, LysR family	- none -	0.99	0.56	EF1710	NP_815416.1	0.99	0.76	ZP_00604422.1
771	2703	NtrC family Transcriptional regulator, ATPase domain	- none -	0.99	0.72	EF1010	NP_814745.1	1	0.88	ZP_00602962.1
776	648	Mn-dependent transcriptional regulator MntR	- none -	1	0.75	EF1005	NP_814741.1	1	0.91	ZP_00602966.1
822	486	Transcriptional regulator	- none -	0.98	0.71	EF1730	NP_815434.1	0.99	0.8	ZP_00604191.1
1023	636	transcriptional regulator, GntR family	- none -	0.98	0.63	EF2640	NP_816278.1	1	0.9	ZP_00603729.1
1040	1038	Central glycolytic genes regulator	- none -	1	0.75	EF1965	NP_815641.1	1	0.88	ZP_05714467.1
1103	633	Response regulator LiaR	- none -	1	0.88	EF2911	NP_816529.1*1	1	0.97	ZP_00604584.1
1348	765	regulatory protein, MerR	- none -	0.98	0.44	EF2225	NP_815886.1	0.98	0.51	ZP_00602629.1
1938	468	transcriptional regulator, MerR family	- none -	0.91	0.48	EF0421	NP_814207.1	0.99	0.73	ZP_00602880.1
2031	645	Transcriptional regulator, TetR family	- none -	1	0.49	EF2594	NP_816235.1*1	1	0.74	ZP_00603365.1
2082	1017	Transcriptional regulator, LacI family	- none -	0.99	0.66	EF0172	NP_813974.1	0.99	0.92	ZP_05713001.1
2091	342	Transcriptional regulator, HxlR family	- none -	1	0.72	EF1114	NP_814844.1	1	0.88	ZP_00603910.1
2141	453	Transcriptional regulator, MarR family	- none -	1	0.68	EF3002	NP_816617.1	1	0.75	ZP_00603649.1
2153	408	Transcriptional regulator SpxA1	- none -	0.89	0.59	EF2678	NP_816313.1	0.97	0.82	ZP_00602840.1
2216	675	Response regulator receiver:Transcriptional regulatory protein, C-terminal	- none -	1	0.84	EF0926	NP_814664.1	1	0.93	ZP_00603039.1
2280	615	Transcriptional regulator, TetR family	- none -	0.87	0.61	EF3059	NP_816671.1	0.93	0.77	ZP_00605101.1*1
2432	567	Transcriptional regulator, TetR family	- none -	0.98	0.63	EF2066	NP_815729.1	0.98	0.84	ZP_00603017.1
87	2049	Serine/threonine protein kinase PrkC, regulator of stationary phase	A Gram-positive cluster that relates ribosomal protein L28P to a set of uncharacterized proteins	0.93	0.58	EF3120	NP_816730.1	0.93	0.79	ZP_00603425.1
1629	450	Arginine pathway regulatory protein ArgR, repressor of arg regulon	Arginine Deiminase Pathway, Arginine and Ornithine Degradation	1	0.66	EF0983	NP_814719.1	1	0.93	ZP_00602987.1
2213	456	Arginine pathway regulatory protein ArgR, repressor of arg regulon	Arginine Deiminase Pathway, Arginine and Ornithine Degradation	0.98	0.51	argR	NP_814427.1	1	0.74	ZP_00603062.1
472	906	Transcription regulator [contains diacylglycerol kinase catalytic domain]	At3g21300	0.98	0.51	EF0090	NP_813893.1	1	0.71	ZP_00604065.1
533	1047	Transcription regulator [contains diacylglycerol kinase catalytic domain]	At3g21300	1	0.78	EF0727	NP_814477.1	1	0.93	ZP_00604136.1
1063	333	Transcriptional regulator, PadR family	CBSS-1352.1.peg.856	0.96	0.68	EF2428	NP_816076.1	0.98	0.75	ZP_00604901.1
1920	891	Transcriptional regulator in cluster with unspecified monosaccharide ABC transport system	CBSS-257314.1.peg.676	0.99	0.44	EF3149	NP_816755.1	1	0.67	ZP_05712009.1
1550	1722	Septation ring formation regulator EzrA	CBSS-393130.3.peg.794	0.96	0.65	EF0370	NP_814161.1	1	0.88	ZP_00603864.1
2476	330	protein from nitrogen regulatory protein P-II (GLNB) family, ortholog YAAQ B. subtilis	CBSS-393133.3.peg.2787	1	0.83	EF2763	NP_816391.1	1	0.98	ZP_05713490.1
858	708	Predicted transcriptional regulator of N-Acetylglucosamine utilization, GntR family	Chitin and N-acetylglucosamine utilization	1	0.76	EF1328	NP_815049.1*1	1	0.92	ZP_05714436.1*1
2355	468	Predicted transcriptional regulator of N-Acetylglucosamine utilization, GntR family	Chitin and N-acetylglucosamine utilization	0.96	0.62	EF1809	NP_815507.1	0.96	0.61	ZP_00602601.1
1003	441	Negative transcriptional regulator-copper transport operon	Copper homeostasis	0.91	0.44	EF0297;CopY	NP_814089.1	1	0.78	ZP_00604502.1
2407	687	DNA-binding heavy metal response regulator	Copper homeostasis, Cobalt-zinc-cadmium resistance	1	0.97	EF1050	NP_814783.1	1	0.99	ZP_00604314.1
102	819	PurR: transcription regulator associated with purine metabolism	De Novo Purine Biosynthesis	1	0.87	EF0058,PurR	NP_813868.1	1	0.98	ZP_00603409.1
2547	2040	Predicted galactitol operon regulator (Transcriptional antiterminator)	D-Tagatose and Galactitol Utilization	0.99	0.44	EF2966	NP_816584.1	0.99	0.46	ZP_00602682.1
1279	441	Transcriptional regulator of fatty acid biosynthesis FabT	Fatty Acid Biosynthesis FASII	1	0.87	EF2886	NP_816506.1*1	1	0.94	ZP_00603590.1
218	1395	Transcriptional regulator, GntR family domain / Aspartate aminotransferase (EC 2.6.1.1)	Glutamine, Glutamate, Aspartate and Asparagine Biosynthesis	0.99	0.68	EF0117	NP_813920.1	0.99	0.68	ZP_00603233.1
925	651	Negative regulator of genetic competence MecA	Gram Positive Competence	0.99	0.54	EF2677	NP_816312.1	0.99	0.77	ZP_00604443.1
2637	864	Galactose operon repressor, GalR-LacI family of transcriptional regulators	Lactose and Galactose Uptake and Utilization	0.99	0.49	galR	NP_814804.1*1	0.98	0.68	ZP_00604125.1*1
2043	375	Putative regulator of the mannose operon, ManO	Mannose Metabolism	1	0.7	EF0024	NP_813834.1	1	0.7	ZP_00602997.1
843	654	Redox-sensitive transcriptional regulator (AT-rich DNA-binding protein)	Oxidative stress	0.94	0.74	EF2933 ; Rex	NP_816551.1	0.98	0.81	ZP_00603861.1
1927	657	Redox-sensitive transcriptional regulator (AT-rich DNA-binding protein)	Oxidative stress	0.98	0.86	EF2638	NP_816276.1	0.99	0.92	ZP_00603693.1
2261	426	Peroxide stress regulator PerR, FUR family	Oxidative stress	1	0.77	EF1585	NP_815301.1	1	0.9	ZP_00604950.1
617	705	Alkaline phosphatase synthesis transcriptional regulatory protein PhoP	Phosphate metabolism, High affinity phosphate transporter and control of PHO regulon	1	0.75	phoP	NP_815409.1	1	0.9	ZP_00604751.1
1310	687	Phosphate transport system regulatory protein PhoU	Phosphate metabolism, High affinity phosphate transporter and control of PHO regulon	0.98	0.84	EF1754	NP_815457.1	0.97	0.93	ZP_00604918.1
723	690	Phosphate regulon transcriptional regulatory protein PhoB (SphR)	Phosphate metabolism, PhoR-PhoB two-component regulatory system, High affinity phosphate transporter and control of PHO regulon	1	0.9	EF3289	NP_816885.1	1	0.98	ZP_00604375.1
1772	543	Transcriptional regulator, MerR family, near polyamine transporter	Polyamine Metabolism	1	0.76	EF2653	NP_816291.1	1	0.88	ZP_00603189.1
1354	468	Transcriptional regulator CtsR	Proteolysis in bacteria, ATP-dependent	0.98	0.67	ctsR	NP_816880.1	1	0.89	ZP_00604500.1
1355	2475	ATP-dependent Clp protease, ATP-binding subunit ClpC / Negative regulator of genetic competence clcC/mecB	Proteolysis in bacteria, ATP-dependent	0.99	0.77	clpC	NP_816879.1	0.99	0.87	ZP_00604499.1
1845	1437	Predicted transcriptional regulator of pyridoxine metabolism	Pyridoxin (Vitamin B6) Biosynthesis	0.97	0.43	EF2426	NP_816074.1	0.98	0.57	ZP_05714170.1
1662	540	Uracil phosphoribosyltransferase (EC 2.4.2.9) / Pyrimidine operon regulatory protein PyrR	pyrimidine conversions, De Novo Pyrimidine Synthesis, De Novo Pyrimidine Synthesis	0.97	0.84	pyrR	NP_815427.1	0.99	0.92	ZP_00604410.1
465	336	Ribonucleotide reductase transcriptional regulator NrdR	Ribonucleotide reduction	0.98	0.91	EF0881,nrdR	NP_814620.1	0.9	0.98	ZP_00604058.1
1581	705	Two-component response regulator SA14-24	SA:14-24, Heme, hemin uptake and utilization systems in GramPositives	1	0.9	vicR	NP_814922.1*1	1	0.94	ZP_00604398.1*1
1803	822	LysR family transcriptional regulator YeiE	YeiH	0.98	0.53	EF0923	NP_814661.1	0.97	0.78	ZP_05713318.1

## Sheet: Non-core Regulators
Feature ID (fig|6666666.6138.peg.)	Length (bp)	Function	Subsystems	coverage against Ef V583	Identity against Ef V583	Ef V583 gene locus	Ortholog in V583	Acc number	coverage against Efm DO	Identity against Efm DO	Efm DO gene locus	Acc number
327	435	transcriptional regulator, MarR family	- none -	0.62	0.3	EF0403	No	NP_814192.1*2	1	0.78		ZP_00603638.1
878	669	Two-component response regulator colocalized with HrtAB transporter	Heme, hemin uptake and utilization systems in GramPositives	0.98	0.34	vicR	No	NP_814922.1*2	1	0.76		ZP_00602871.1
1375	675	Transcriptional regulator, GntR family	- none -	0.86	0.25	EF3328	No	NP_816923.1*2	0.99	0.77		ZP_00604791.1*1
1937	549	Negative regulator of phenolic acid metabolism PadR	CBSS-1352.1.peg.856				No		1	0.79	EfaeDRAFT_2125; Vir_act_alpha_C	ZP_00602881.1
1155	891	Transcriptional regulator, ArsR family	- none -				No		1	0.9	EfaeDRAFT_1763;ArsR	ZP_00603386.1
1840	375	transcriptional regulator, MerR family	- none -				No		0.93	0.78	EfaeDRAFT_0912;HTH_YyaN	ZP_00604469.1
2018	375	Nitrogen regulatory protein P-II	- none -				No		1	0.85	EfaeD_010100010058;P-II	ZP_05713816.1
1321	612	Transcriptional regulator, TetR family	- none -	0.97	0.23	EF2594	No	NP_816235.1*2	0.97	0.57		ZP_00602691.1
1948	441	Organic hydroperoxide resistance transcriptional regulator	Oxidative stress, CBSS-269482.1.peg.1294	0.63	0.32	EF2886	No	NP_816506.1*2	0.97	0.63		ZP_00603972.1
2447	2178	transcriptional regulator (AraC/XylS family) protein	- none -				No		0.99	0.66	EfaeDRAFT_2547; HTH_AraC	ZP_00602665.1
696	708	Transcriptional regulator ArcR essential for anaerobic expression of the ADI pathway, Crp/Fnr family	Arginine Deiminase Pathway, Arginine and Ornithine Degradation	0.87	0.37	EF0107	No	NP_813910.1	0.99	0.82		ZP_00604120.1
137	822	MSM (multiple sugar metabolism) operon regulatory protein	Fructooligosaccharides(FOS) and Raffinose Utilization	0.84	0.28	EF0432	No	NP_814217.1	1	0.73		ZP_00603077.1*1
205	576	transcriptional regulator, TetR family	- none -	0.94	0.34	EF0791	No	NP_814535.1	1	0.68		ZP_00603255.1
1456	783	Transcriptional regulator, GntR family	- none -	0.83	0.33	EF1242	No	NP_814969.1	0.99	0.86		ZP_00604030.1
875	318	Transcriptional regulator, PadR family	CBSS-1352.1.peg.856	0.85	0.34	EF1297	No	NP_815019.1	1	0.9		ZP_00602867.1
981	891	Malolactic regulator	Pyruvate metabolism I: anaplerotic reactions, PEP	0.97	0.25		No	NP_815364.1	1	0.78		ZP_05712222.1
1333	729	Response regulator of the competence regulon ComE	- none -	0.96	0.26	EF1822	No	NP_815519.1*?	1	0.84		ZP_00602847.1*1
1314	675	Two component system response regulator CiaR	- none -	0.98	0.39	vanRB	No	NP_815956.1*?	0.99	0.85		ZP_00602694.1
2446	744	Sialic acid utilization regulator, RpiR family	Sialic Acid Metabolism	0.94	0.35	EF2434	No	NP_816082.1	0.98	0.86		ZP_00603615.1
1958	216	Transcriptional regulator, Cro/CI family	- none -	0.64	0.39	EF3221	No	NP_816822.1	0.95	0.81		ZP_00602786.1
1323	873	Transcriptional regulator	- none -	0.91	0.35	EF3286	No	NP_816883.1	1	0.8		ZP_00602685.1
1977	1500	Response regulator receiver	- none -	0.98	0.25	EF2218	No	NP_815879.1*?	0.59	0.5		ZP_00604571.1
685	480	Arginine pathway regulatory protein ArgR, repressor of arg regulon	Arginine Deiminase Pathway, Arginine and Ornithine Degradation	0.95	0.45	EF0103	No(Synteny)	NP_813906.1	1	0.75		ZP_05713707.1
1149	924	transcription regulator	- none -	0.99	0.44	EF0654	No(Synteny)	NP_814406.1*1	0.99	0.71		ZP_05712438.1*1
939	468	Rrf2 family transcriptional regulator, group III	Rrf2 family transcriptional regulators	0.87	0.46	EF3175	No(Synteny)	NP_816779.1	1	0.75		ZP_00603480.1
2364	684	DNA-binding response regulator KdpE	- none -	0.98	0.72	EF0571	Yes	NP_814337.1	0.98	0.43		ZP_00604398.1*2
8	711	Transcriptional regulator, GntR family	- none -	0.99	0.84	EF0814	Yes	NP_814557.1	0.91	0.25		ZP_05714436.1*3
475	729	Transcriptional regulator	- none -	0.96	0.53	EF1156	Yes	NP_814886.1	0.94	0.26		ZP_05714436.1*2
1805	609	Transcriptional regulator, TetR family	- none -	1	0.63	EF1326	Yes	NP_815047.1	0.9	0.26		ZP_00605101.1*2
2373	1056	Galactose operon repressor, GalR-LacI family of transcriptional regulators	Lactose and Galactose Uptake and Utilization	0.99	0.65	EF2238	Yes	NP_815899.1	0.97	0.36		ZP_00604125.1*2
2453	696	Transcriptional regulator, GntR family	- none -	1	0.71	EF3328	Yes	NP_816923.1*1	0.82	0.3		ZP_00604791.1*2
2334	729	Response regulator receiver:Transcriptional regulatory protein-like	- none -	0.97	0.58	EF3329	Yes	NP_816924.1	0.92	0.33		ZP_00604398.1*3
2193	360	phosphosugar-binding transcriptional regulator, putative	- none -	0.9	0.44	EF0027	Yes (Synteny)	NP_813837.1
867	270	Transcriptional regulator	- none -	0.88	0.53	EF1299	Yes	NP_815021.1	0.88	0.32		ZP_00604458.1
1249	861	Transcriptional regulator, AraC family	- none -	0.98	0.57	EF2063	Yes	NP_815726.1	0.99	0.59		ZP_00603482.1
44	1005	Transcription regulator [contains diacylglycerol kinase catalytic domain]	At3g21300	0.96	0.55	EF2661	Yes	NP_816298.1	0.96	0.66		ZP_05712487.1
2013	1863	Sorbitol operon transcription regulator	- none -	0.99	0.5		Yes (Synteny)	NP_816904.1	0.96	0.45		ZP_00604865.1

## Sheet: E. mundtii Regulators
Feature ID (fig|6666666.6138.peg.)	Length (bp)	Function	coverage against Ef V583	Identity against Ef V583	Ortholog in V583	Ef V583 gene locus	Acc number	coverage against Efm DO	Identity against Efm DO	Efm DO gene locus	Ortholog in DO	Acc number	Presence in related LAB	Homologs from other bacteria
708	894	transcription regulator			No			0.88	0.23	EfaeDRAFT_1181	No	ZP_00603757.1*?	Enterococcus faecium 1,141,733, PC4.1 y 1,141,733
1036	357	Transcriptional regulator HxlR, formaldehyde assimilation	0.77	0.41	No (synteny)	EF2774	NP_816401.1	0.4	0.54		No (synteny)	ZP_05713367.1	No	[Bacillus cereus]
1031	708	regulatory protein GntR, HTH	0.79	0.27	No	EF1328	NP_815049.1*2	0.84	0.28		No	ZP_05714436.1*4	[Enterococcus saccharolyticus 30_1; gallinarum EG2 y casseliflavus EC20
1908	714	Transcriptional regulator, RpiR family	0.93	0.27	No	EF2727	NP_816358.1	0.8	0.25		No	ZP_00602754.1	No	[Clostridium sp. 7_2_43FAA]
156	876	transcription regulator			No			0.65	0.24	EfaeDRAFT_1181	No	ZP_00603757.1*?	No
2285	891	RopB; Rgg-like transcription regulator	xx	xx	No	xx	xx	xx	xx	xx	No	xx	Enterococcus faecium E980
28	921	transcriptional regulator, LacI family	0.97	0.33	No	EF0654	NP_814406.1*2	0.96	0.32		No	ZP_05712438.1*2	No	[Listeria grayi DSM 20601]
627	945	transcriptional regulator (AraC/XylS family)	0.31	0.35	No	EF0275	NP_814068.1	0.74	0.26		No	ZP_00603077.1*2	No
639	1182	Transcriptional regulator, XRE family	0.88	0.3	No	EF3272	NP_816869.1				No		[Lactobacillus oris F0423]
782	942	transcription regulator			No			0.66	0.28	EfaeDRAFT_1181;HTH_XRE	No	ZP_00603757.1*?	[Enterococcus faecium Com15]
787	1479	transcriptional regulator			No			0.83	0.21	EfaeDRAFT_1855; HTH	No	ZP_00603561.1	No
1086	657	Two-component system response regulator	0.98	0.39	No	vanRB |	NP_815956.1?	0.97	0.39		No	ZP_05714605.1|	No	Streptococcus pseudoporcinus SPIN 20026
1121	651	transcriptional regulator, LysR family, putative	0.89	0.28	No	EF1815	NP_815513.1				No		No
1251	378	Transcriptional regulator, XRE family			No			0.56	0.34		No	ZP_00604806.1	[Enterococcus casseliflavus EC30]
1380	705	Transcriptional regulator, GntR family	0.94	0.29	No	EF1328	NP_815049.1*3	0.94	0.36		No	ZP_05712728.1	No
1547	633	fructose response regulator of fruA and EII fructose/mannose	0.97	0.36	No	EF2911	NP_816529.1*2	0.96	0.4		No	ZP_00604982.1	No	[Bacillus megaterium WSH-002]
1638	1059	Bacterial regulatory proteins, AsnC family	xx	xx	No	xx	xx	xx	xx		No	xx	No	[Granulicatella elegans ATCC 700633]
1742	645	Transcriptional regulator, XRE family	xx	xx	No	xx	xx	0.28	0.34		No	ZP_00603678.1	No
1886	981	putative regulatory protein	0.29	0.43	No (synteny)	EF2218	NP_815879.1*?	0.85	0.32		No	ZP_00602677.1	[Carnobacterium sp. 17-4]
1957	1437	M protein trans-acting positive regulator (Mga)	xx	xx	No	xx	xx	xx	xx	xx	No	xx	No
2060	321	transcriptional regulator, LacI family	0.9	0.4	No	galR	NP_814804.1*2	0.92	0.41		No	ZP_05713795.1	[Enterococcus saccharolyticus 30_1]
2107	993	DNA-binding transcriptional regulator	0.9	0.24	No	EF0954	NP_814691.1	0.9	0.27		No	ZP_00602664.1	[Enterococcus gallinarum EG2]
2149	537	putative transcriptional regulator			No			0.85	0.29	EfaeDRAFT_0166; DHAK_reg	No	ZP_00605101.1*3	No
2486	582	capsule synthesis trans-acting positive regulator, (pxo2-64)	0.66	0.3	No	EF1931	NP_815611.1				No		No
2502	405	transcriptional regulator, MarR family	0.99	0.48	No (synteny)	EF0403	NP_814192.1*1	0.99	0.49		No (synteny)	ZP_00603472.1	[Enterococcus casseliflavus ATCC 12755]
2507	960	Transcriptional regulator, xre family	xx	xx	No	xx	xx	xx	xx	xx	No	xx	[Enterococcus casseliflavus EC20]
2554	576	accessory gene regulator protein B, putative	xx	xx	No	xx	xx	xx	xx	xx	No	xx	No
2663	753	accessory gene regulator protein A	0.75	0.31	No	EF1822	NP_815519.1*?	0.96	0.35	EfaeDRAFT_2091	No	ZP_00602847.1*2	[Enterococcus faecium TX1330]
