# Supplementary material for: Genomic comparative analysis of the environmental Enterococcus mundtii against enterococcal representative species
Source: BMC Genomics. 2014 Jun 18;15(1):489. doi: 10.1186/1471-2164-15-489 (PMC4076982; doi:10.1186/1471-2164-15-489)
Supplement: Supplementary file 6 — Additional file 6: Table S4: Eps and epa loci in E. mundtii. (XLS 31 KB) [file 12864_2013_6171_MOESM6_ESM.xls]

## Sheet: eps locus
eps locus
Homologous gene in E. faecium 1,141,733	Length(bp)	Putative function in E. mundtii
EFSG_00424	777	Tyrosine-protein kinase transmembrane modulator EpsC
EFSG_00425	678	Tyrosine-protein kinase EpsD (EC 2.7.10.2)
EFSG_00426	750	Manganese-dependent protein-tyrosine phosphatase (EC 3.1.3.48)
EFSG_00431	1158	Glycosyltransferase
EFSG_00433	957	Putative glycosyl transferase
EFSG_00435	1095	UDP-glucose dehydrogenase (EC 1.1.1.22)
EFSG_00436	1419	Membrane protein involved in the export of O-antigen, teichoic acid lipoteichoic acids
EFSG_00437	753	Phosphosugar-binding transcriptional repressor, RpiR family
EFSG_00438	933	Tagatose-6-phosphate kinase (EC 2.7.1.144) / 1-phosphofructokinase (EC 2.7.1.56)
EFSG_00439	1392	PTS system, galactose-inducible IIB component (EC 2.7.1.69) / PTS system, galactose-inducible IIC component (EC 2.7.1.69)
EFSG_00440	456	putative PTS system, fructose-specific IIA component
EFSG_00441	984	Tagatose 1,6-bisphosphate aldolase (EC 4.1.2.40)

## Sheet: epa locus
epa locus variable region
Homologous gene in E. faecium Com 15	Putative Function in E. faecium Com15	Accesion	Id-Sim (%)	E value	Feature ID in E. mundtii	Start	Stop	Length(bp)	Putative function in E. mundtii
EFWG_01368	conserved hypothetical protein	ZP_05678673.1	78-90	0	fig|6666666.25220.peg.2065	2399480	2398305	1176	FIG004453: protein YceG like
EFWG_01369	beta-lactamase	ZP_05678674.1	64-77	7e-173	fig|6666666.25220.peg.2066	2399691	2400851	1161	penicillin-binding protein, putative
EFWG_01370	NAD-dependent epimerase/dehydratase	ZP_05678675.1	79-89	0	fig|6666666.25220.peg.2067	2401922	2400963	960	UDP-glucose 4-epimerase (EC 5.1.3.2)
EFWG_01372	glycerol-3-phosphate cytidylyltransferase	ZP_05678677.1	80-89	3e-77	fig|6666666.25220.peg.2068	2402576	2402169	408	Glycerol-3-phosphate cytidylyltransferase (EC 2.7.7.39)
EFWG_01375	polysaccharide transporter	ZP_05678680.1	37-60	1e-86	fig|6666666.25220.peg.2069	2404033	2402573	1461	Membrane protein involved in the export of O-antigen, teichoic acid lipoteichoic acids
EFWG_01376	glycosyl transferase	ZP_05678681.1	28-43	1e-15	fig|6666666.25220.peg.2070	2405156	2404053	1104	CDP-glycerol: N-acetyl-beta-D-mannosaminyl-1,4-N-acetyl-D-glucosaminyldiphosphoundecaprenyl glycerophosphotransferase
-	no significant homology				fig|6666666.25220.peg.2071	2406250	2405168	1083	capsular polysaccharide biosynthesis protein Cps4G
EFWG_01327	glycosyl transferase	ZP_05678632.1	26-48	1e-09	fig|6666666.25220.peg.2072	2407305	2406256	1050	glycosyl transferase, group 1
-	no significant homology				fig|6666666.25220.peg.2073	2408118	2407363	756	putative capsule biosynthesis protein
