# Supplementary material for: Genomic comparative analysis of the environmental Enterococcus mundtii against enterococcal representative species
Source: BMC Genomics. 2014 Jun 18;15(1):489. doi: 10.1186/1471-2164-15-489 (PMC4076982; doi:10.1186/1471-2164-15-489)
Supplement: Supplementary file 7 — Additional file 7: Table S5: Antibiotic resistance. (XLS 28 KB) [file 12864_2013_6171_MOESM7_ESM.xls]

## Sheet: Hoja1
Gene name	Resistance	Putative function	Origin	Accession number	Identity to Best Match	Reference
vanA	Vancomycin	D-alanine--D-lactate ligase	Enterococcus faecium	ACC93633.1	0.33	J. Clin. Microbiol. 47 (12), 4194-4196 (2009)
vanB	Vancomycin	D-ala D-ala ligase	Enterococcus faecium	AAU14218.1	0.37	Curr. Microbiol. 55 (2), 125-127 (2007)
vANC	Vancomycin	D-ala D-ala ligase	Enterococcus gallinarum	P29753.1	0.37	Gene 112 (1), 53-58 (1992)
vanD	Vancomycin	D-Ala:D-Lac ligase	Enterococcus faecium	ACM47287.1	0.34	Antimicrob. Agents Chemother. 53 (5), 1952-1963 (2009)
vanE	Vancomycin	D-ala D-ala ligase	Enterococcus faecalis	AAL27442.1	0.33	Antimicrob. Agents Chemother. 46 (6), 1977-1979 (2002)
tetM	Tetracycline	translation elongation factor aEF-2	Lactobacillus alimentarius	AAN84491.1	0.27	Appl. Environ. Microbiol. 69 (2), 1270-1275 (2003)
tetL	Tetracycline	Major Facilitator Superfamily Protein	Enterococcus faecium	AEO13632.1	0.24	Appl. Environ. Microbiol. 77 (20), 7096-7103 (2011)
tetS	Tetracycline	unknown	Streptococcus uberis	ABK81676.1	0.42	unpublished
tetO	Tetracycline	Translation elongation factors (GTPases)	Enterococcus faecalis	AAV80412.1	0.32	Microb. Drug Resist. 11 (2), 146-153 (2005)
tetK	Tetracycline	drug resistance transporter, EmrB/QacA subfamily	vector pLL39	ABQ23068.1	0.27	J. Microbiol. Methods 70 (1), 186-190 (2007)
tetW	Tetracycline	Translation elongation factors (GTPases)	Bifidobacterium longum	AAY62597.1	0.35	Appl. Environ. Microbiol. 72 (11), 7377-7379 (2006)
gyrA	Ciprofloxacin	bacterial DNA gyrases	Salmonella enterica	ADP92423.1	0.72	unpublished
gyrA	Ciprofloxacin	bacterial DNA gyrases	Campylobacter jejuni	CAL35145.1	0.6	Nature 403 (6770), 665-668 (2000)
pbp5	Penicillin	Penicillin binding protein transpeptidase	Enterococcus faecium	ABQ57296.1	0.83	J. Med. Microbiol. 56 (PT 2), 236-240 (2007)
APH	gentamicin	Protein Kinase	Enterococcus gallinarum	AAB49832.1	Notfound	Antimicrob. Agents Chemother. 41 (3), 511-514 (1997)
APH(2'')-Id	gentamicin	Protein Kinase	Enterococcus faecium	AAW59417.1	Notfound	Microb. Drug Resist. 11 (3), 239-247 (2005)
cat-TC	chloramphenicol	Chloramphenicol O-acetyltransferase	Lactobacillus reuteri	AAB53259.1	Notfound	Plasmid 36 (2), 116-124 (1996)
lnuA	lincosamide	Aminoglycoside-2''-adenylyltransferase	Lactobacillus reuteri SD2112	YP_004650757.1	0.35	unpublished
erm	erythromycin	methyltransferases	Lactobacillus crispatus	AAQ01499.1	0.29	Appl. Environ. Microbiol. 69 (12), 7173-7180 (2003)
erm	erythromycin	methyltransferases	Lactobacillus fermentum	CAD32685.1	0.27	Plasmid 50 (3), 190-201 (2003)
ermT	erythromycin	methylase	Plasmid pGT633	AAA98096.1	0.24	Plasmid 31 (1), 60-71 (1994)
mecA	Penicillin	penicillin-binding protein PBP2a	Staphylococcus aureus 04-02981	ADC36253.1	0.35	PLoS Pathog. 6 (4), E1000855 (2010)
blaZ	Penicillin	beta-lactamase	Enterococcus faecalis HH22	AAA24777.1	0.57	Antimicrob. Agents Chemother. 35 (9), 1736-1740 (1991)
